# Supplementary material for: Recurrent hormone-binding domain truncated ESR1 amplifications in primary endometrial cancers suggest their implication in hormone independent growth
Source: Sci Rep. 2016 May 10;6:25521. doi: 10.1038/srep25521 (PMC4861919; doi:10.1038/srep25521)
Supplement: Supplementary Information [file srep25521-s2.xls]

## Sheet: Appendix A
Recurrent hormone-binding domain truncated ESR1 amplifications in primary endometrial cancers suggest their
implication in hormone independent growth.
Frederik Holst, Erling A. Hoivik, William J. Gibson, Amaro Taylor-Weiner, Steven E. Schumacher, Yan W. Asmann, Patrick Grossmann, Jone Trovik, Brian M. Necela, E. Aubrey Thompson,
Matthew Meyerson, Rameen Beroukhim, Helga B. Salvesen & Andrew D. Cherniack
Appendix A
ESR1 copy number (CN) data of a consecutive subset of 29 metastatic high grade primary endometrial tumors are shown in horizontal bars: Heatmap of segmented log2 CN ratios by exon
and change of linear relative CN from baseline ploidy as determined on GeneChips as well as the average ESR1/CEN6 CN ratios and absolute ESR1 CN determined by FISH.
	Segmented log 2 ESR1 GeneChip CN Ratios by Exon									Linear ESR1 GeneChip		ESR1/CEN6	ESR1 Absolute
Tumor#	Exon 1	Exon 2	Exon 3	Exon 4	Exon 5	Exon 6	Exon 7	Exon 8		CN by Gene		FISH CN Ratio	FISH CN
01	0.52	0.52	0.52	1.0245	1.0245	1.0245	1.0245	1.0245		1.49		4.71	5.65
02	0.7243	0.7243	0.7243	0.7243	0.7243	0.7243	0.0444	0.0444		1.141		1.31	3.35
03	0.3818	0.3818	0.3818	0.3818	0.3818	0.3818	0.3818	0.3818		0.705		1.46	2.55
04	0.3382	0.3382	0.3382	0.3382	0.3382	-0.0592	-0.0592	-0.0592		0.421		1.84	4.15
05	0.2013	0.2013	0.2013	0.2013	0.2013	0.2013	0.2013	0.2013		0.147		1.11	2.45
06	0.1055	0.1055	0.1055	0.1055	0.1055	0.1055	0.1055	0.1055		0.03		1.45	2.25
07	0.0878	0.0878	0.0878	0.0878	0.0878	0.0878	0.0878	0.0878		0.116		1.61	3.3
08	0.0561	0.0561	0.0561	0.0561	0.0561	0.0561	0.0561	0.0561		-0.004		1.04	2.35
09	0.025	0.025	0.025	0.025	0.025	0.025	0.025	0.025		0.018		1.73	3.2
10	0.022	0.022	0.022	0.022	0.022	0.022	0.022	0.022		0.028		1.25	2.25
11	0.0137	0.0137	0.0137	0.0137	0.0137	0.0137	0.0137	0.0137		0.022		1	1.55
12	0.0084	0.0084	0.0084	0.0084	0.0084	0.0084	0.0084	0.0084		0.011		1.03	1.75
13	0.0054	0.0054	0.0054	0.0054	0.0054	0.0054	0.0054	0.0054		0.01		1.63	2.45
14	0.0037	0.0037	0.0037	0.0037	0.0037	0.0037	0.0037	0.0037		0.002		1.09	1.75
15	0.0024	0.0024	0.0024	0.0024	0.0024	0.0024	0.0024	0.0024		0.001		1	1.55
16	0.0007	0.0007	0.0007	0.0007	0.0007	0.0007	0.0007	0.0007		-0.002		0.78	1.55
17	0.0006	0.0006	0.0006	0.0006	0.0006	0.0006	0.0006	0.0006		-0.001		1.14	1.65
18	0.0002	0.0002	0.0002	0.0002	0.0002	0.0002	0.0002	0.0002		0.024		n.a.	n.a.
19	-0.0119	-0.0119	-0.0119	-0.0119	-0.0119	-0.0119	-0.0119	-0.0119		0		0.83	1.5
20	-0.0177	-0.0177	-0.0177	-0.0177	-0.0177	-0.0177	-0.0177	-0.0177		0		1.09	1.85
21	-0.0207	-0.0207	-0.0207	-0.0207	-0.0207	-0.0207	-0.0207	-0.0207		0.008		1	1.65
22	-0.0273	-0.0273	-0.0273	-0.0273	-0.0273	-0.0273	-0.0273	-0.0273		-0.004		1	1.45
23	-0.0281	-0.0281	-0.0281	-0.0281	-0.0281	-0.0281	-0.0281	-0.0281		-0.004		1.6	2.4
24	-0.0604	-0.0604	-0.0604	-0.0604	-0.0604	-0.0604	-0.0604	-0.0604		-0.012		0.79	1.55
25	-0.0611	-0.0611	-0.0611	-0.0611	-0.0611	-0.0611	-0.0611	-0.0611		-0.007		1.45	2.1
26	-0.1248	-0.1248	-0.1248	-0.1248	-0.1248	-0.1248	-0.1248	-0.1248		-0.021		0.95	1.9
27	-0.1448	-0.1448	-0.1448	-0.1448	-0.1448	-0.1448	-0.1448	-0.1448		-0.036		1.43	2.65
28	-0.4052	-0.4052	-0.4052	-0.4052	-0.4052	-0.4052	-0.4052	-0.4052		-0.432		0.65	2.1
29	-0.6722	-0.6722	-0.6722	-0.6722	-0.6722	-0.6722	-0.6722	-0.6722		-0.737		0.66	1.05
	Red: increased, white: neutral / normal, blue: decreased / deleted

## Sheet: Appendix B
Recurrent hormone-binding domain truncated ESR1 amplifications in primary
endometrial cancers suggest their implication in hormone independent growth.
Frederik Holst, Erling A. Hoivik, William J. Gibson, Amaro Taylor-Weiner, Steven E. Schumacher, Yan W. Asmann, Patrick Grossmann, Jone Trovik, Brian M. Necela,
E. Aubrey Thompson, Matthew Meyerson, Rameen Beroukhim, Helga B. Salvesen & Andrew D. Cherniack
Appendix B
RNA-seq fusion transcript analysis of one tumour suggests an ESR1-SYNE1 transcript fusion truncating the ligand binding domain encoding exons of ESR1.
ESR1 exon numbering below is from ESR1 transcript variant 4 (NM_001122742): Exon 6 matches exon 4 in ESR1 transcript variant 1 (NM_000125 ) which is referred
to in the article.
Sample	TCGA-BK-A139-01A-11R-A277-07
Fusion Genes Directional	ESR1->SYNE1
Type	intra-chromosomal
Fusion Strand	+
Total Encompassing Read Pairs	18
Total Split Reads	25
Distance	428528
Exon Boundary Fusion	YES
Exon1	E6:chr6:ESR1:NM_001122742:152265307:152265643:+
Exon2	E59:chr6:SYNE1:NM_033071:152694171:152694354:-
Break Point Confidence	High
Sample Index	934
BAM file	8ef4db37-221f-480c-aa8c-dbb284a4d6a1//130718_UNC12-SN629_0321_AC2E6WACXX_ACTTGA_L004_1.fastq

## Sheet: Appendix C
Recurrent hormone-binding domain truncated ESR1 amplifications in primary
endometrial cancers suggest their implication in hormone independent growth.
Frederik Holst, Erling A. Hoivik, William J. Gibson, Amaro Taylor-Weiner, Steven E. Schumacher, Yan W. Asmann, Patrick Grossmann,
Jone Trovik, Brian M. Necela, E. Aubrey Thompson, Matthew Meyerson, Rameen Beroukhim, Helga B. Salvesen & Andrew D. Cherniack
Appendix C
RPKM Expression Values of 3' Truncated ESR1 Amplifications of TCGA Endometrial Cancers and Normalization.
			RPKM Expression Values
TCGA case ID	Exon group	Sort order	Exon 1	Exon 2	Exon 3	Exon 4	Exon 5	Exon 6	Exon 7	Exon 8
B5-A11I-01A	ESR1 full lengh	1	14.0166	26.4963	25.5679	22.9846	21.3016	29.386	27.207	34.8146
DF-A2KR-01A	ESR1 full lengh	2	1.9508	5.84209	7.32032	5.65568	6.93192	7.39032	7.564	45.07
BS-A0U9-01B	ESR1 full lengh	3	5.67822	10.5683	12.3413	9.59423	8.45535	10.525	10.2199	24.9186
B5-A0K3-01A	ESR1 full lengh	4	16.3798	27.8378	37.6944	28.1918	22.0719	27.4746	44.3942	30.5363
B5-A3FB-01A	ESR1 full lengh	5	7.02913	11.0849	12.6681	12.6749	14.0042	12.2408	10.6866	47.0224
EO-A1Y5-01A	ESR1 full lengh	6	0.484506	1.68716	1.80777	0.62949	0.869512	0.676467	0.492645	5.29105
EY-A3QX-01A	ESR1 full lengh	7	1.06474	2.07095	2.53088	2.17385	2.65105	2.55354	1.68083	8.37175
EY-A1GR-01A	ESR1 full lengh	8	9.74243	18.0072	19.0642	15.4325	17.6456	21.6823	19.0558	55.9686
D1-A0ZZ-01A	ESR1 Δ exon 5-8	9	14.5914	28.1781	30.5366	26.715	9.3467	11.2379	11.3936	11.7523
EO-A3KW-01A	ESR1 Δ exon 5-8	10	8.53087	12.4505	14.2385	11.4346	9.15453	10.4595	9.62177	64.6449
EY-A1GC-01A	ESR1 Δ exon 5-6	11	19.1201	43.338	41.5811	41.663	28.1372	22.4242	21.7743	108.435
EY-A212-01A	ESR1 Δ exon 5-8	12	27.8982	42.1403	44.4141	36.4951	14.3611	16.7887	13.6042	19.9606
EY-A1GV-01A	ESR1 Δ exon 5-8	13	1.47664	3.80062	1.88216	1.8351	0.316852	0.1	0.478723	2.89089
FI-A2F9-01A	ESR1 Δ exon 4-8	14	1.20304	1.54342	3.7125	1.68057	2.18744	1.94491	2.1246	1.94219
B5-A0JN-01A	ESR1 Δ exon 4-8	15	5.12139	7.4208	5.29016	1.80702	1.69633	2.94738	2.46682	6.15703
D1-A16S-01A	ESR1 Δ exon 4-8	16	5.69416	8.24721	8.56816	6.5844	4.72513	3.35362	2.63018	24.3119
Exon median:			6.36165	10.8266	12.5047	10.5144	8.80494	10.4923	9.92086	24.6152
			Median Normalized Expression Values
TCGA case ID	Exon group	Sort order	Exon 1	Exon 2	Exon 3	Exon 4	Exon 5	Exon 6	Exon 7	Exon 8	Average
B5-A11I-01A	ESR1 full lengh	1	2.20329	2.44733	2.04466	2.186	2.41928	2.80073	2.74241	1.41435	2.28226
DF-A2KR-01A	ESR1 full lengh	2	0.30665	0.539606	0.585406	0.537898	0.787277	0.704359	0.762434	1.83098	0.756827
BS-A0U9-01B	ESR1 full lengh	3	0.892571	0.97614	0.986933	0.912483	0.960296	1.00312	1.03015	1.01232	0.971752
B5-A0K3-01A	ESR1 full lengh	4	2.57477	2.57124	3.01442	2.68125	2.50676	2.61856	4.47484	1.24055	2.7103
B5-A3FB-01A	ESR1 full lengh	5	1.10492	1.02386	1.01307	1.20548	1.59049	1.16665	1.07719	1.9103	1.26149
EO-A1Y5-01A	ESR1 full lengh	6	0.0761604	0.155835	0.144567	0.0598693	0.0987528	0.064473	0.0496575	0.21495	0.108033
EY-A3QX-01A	ESR1 full lengh	7	0.167369	0.191284	0.202394	0.206749	0.301087	0.243374	0.169424	0.340105	0.227723
EY-A1GR-01A	ESR1 full lengh	8	1.53143	1.66324	1.52456	1.46775	2.00406	2.0665	1.92078	2.27374	1.80651
D1-A0ZZ-01A	ESR1 Δ exon 5-8	9	2.29365	2.60268	2.44201	2.5408	1.06153	1.07107	1.14845	0.47744	1.7047
EO-A3KW-01A	ESR1 Δ exon 5-8	10	1.34098	1.14999	1.13865	1.08752	1.0397	0.996877	0.969853	2.62622	1.29372
EY-A1GC-01A	ESR1 Δ exon 5-6	11	3.00553	4.00292	3.32524	3.96247	3.19562	2.13722	2.1948	4.4052	3.27862
EY-A212-01A	ESR1 Δ exon 5-8	12	4.38537	3.8923	3.55179	3.47096	1.63103	1.6001	1.37127	0.810903	2.58922
EY-A1GV-01A	ESR1 Δ exon 5-8	13	0.232116	0.351045	0.150516	0.174532	0.0359858	0.00953084	0.0482542	0.117443	0.139928
FI-A2F9-01A	ESR1 Δ exon 4-8	14	0.189109	0.142558	0.296888	0.159835	0.248433	0.185366	0.214155	0.0789021	0.189406
B5-A0JN-01A	ESR1 Δ exon 4-8	15	0.805041	0.685424	0.423054	0.171861	0.192657	0.28091	0.24865	0.250131	0.382216
D1-A16S-01A	ESR1 Δ exon 4-8	16	0.895076	0.761755	0.685195	0.626226	0.536646	0.319628	0.265116	0.987676	0.634665
			Log2 Mean Centered Normalized Expression Values
TCGA case ID	Exon group	Sort order	Exon 1	Exon 2	Exon 3	Exon 4	Exon 5	Exon 6	Exon 7	Exon 8	Av. Diff.
B5-A11I-01A	ESR1 full lengh	1	-0.0508013	0.10075	-0.158598	-0.0621653	0.0841146	0.295341	0.264981	-0.690321	-0.0312326
DF-A2KR-01A	ESR1 full lengh	2	-1.30337	-0.488056	-0.370525	-0.49263	0.0569087	-0.103651	0.0106506	1.27458	-0.973268
BS-A0U9-01B	ESR1 full lengh	3	-0.122622	0.00649988	0.0223636	-0.0907901	-0.0171089	0.0458377	0.0841901	0.0590109	-0.0891196
B5-A0K3-01A	ESR1 full lengh	4	-0.0740075	-0.0759864	0.153428	-0.0155467	-0.112625	-0.0496785	0.723384	-1.12748	0.138571
B5-A3FB-01A	ESR1 full lengh	5	-0.191187	-0.301115	-0.316404	-0.0655298	0.334339	-0.112762	-0.227862	0.598662	-0.366653
EO-A1Y5-01A	ESR1 full lengh	6	-0.504361	0.528546	0.420265	-0.851587	-0.129581	-0.744706	-1.12139	0.992528	0.149004
EY-A3QX-01A	ESR1 full lengh	7	-0.444252	-0.251565	-0.170113	-0.139401	0.402898	0.0958953	-0.426641	0.578696	-0.414045
EY-A1GR-01A	ESR1 full lengh	8	-0.238323	-0.119208	-0.244808	-0.2996	0.149721	0.193989	0.0884894	0.331862	-0.4165
D1-A0ZZ-01A	ESR1 Δ exon 5-8	9	0.428124	0.610478	0.518548	0.57576	-0.683375	-0.670469	-0.569832	-1.83613	1.47318
EO-A3KW-01A	ESR1 Δ exon 5-8	10	0.051762	-0.169904	-0.184205	-0.250493	-0.315358	-0.376042	-0.415693	1.02146	-0.116801
EY-A1GC-01A	ESR1 Δ exon 5-6	11	-0.125471	0.287964	0.0203686	0.273308	-0.0369956	-0.617355	-0.579003	0.426116	0.315852
EY-A212-01A	ESR1 Δ exon 5-8	12	0.760183	0.588108	0.456032	0.422818	-0.666731	-0.694351	-0.917003	-1.67491	1.54503
EY-A1GV-01A	ESR1 Δ exon 5-8	13	0.730165	1.32697	0.105233	0.318808	-1.95919	-3.87594	-1.53596	-0.25272	2.52624
FI-A2F9-01A	ESR1 Δ exon 4-8	14	-0.00226225	-0.409928	0.64844	-0.2449	0.391376	-0.0311039	0.177174	-1.26334	0.179312
B5-A0JN-01A	ESR1 Δ exon 4-8	15	1.07467	0.842609	0.146453	-1.15314	-0.988355	-0.444282	-0.62027	-0.611705	0.893801
D1-A16S-01A	ESR1 Δ exon 4-8	16	0.496016	0.263332	0.11052	-0.0193125	-0.242024	-0.9896	-1.25937	0.638043	0.675877
Average and differences of other cancers ESR1 exons 1-4 and 5-8:								-0.194084	0.0563212	-0.250406	p=0.002
Avrage and differences of truncated ESR1 exons 1-4 and 5-8:								0.265533	-0.671029	0.936562	p<0.001
Deviation of differences between ESR1 exons 1-4 and 5-8:										1.18697	p=0.002
Average and differences of truncated ESR1 exons 1-2 and 3-4:								0.422051	0.109015	0.313037	p=0.086
Average and differences of truncated ESR1 exons 3-4 and 5-8:								0.109015	-0.671029	0.780044	p<0.001
			Linear Normalized Expression Values
TCGA case ID	Exon group	Sort order	Exon 1	Exon 2	Exon 3	Exon 4	Exon 5	Exon 6	Exon 7	Exon 8	Av. Ratio
B5-A11I-01A	ESR1 full lengh	1	0.9654	1.07233	0.895896	0.957825	1.06004	1.22718	1.20162	0.619716	0.94716
DF-A2KR-01A	ESR1 full lengh	2	0.405178	0.712985	0.773501	0.710728	1.04023	0.930675	1.00741	2.41929	0.482138
BS-A0U9-01B	ESR1 full lengh	3	0.918517	1.00452	1.01562	0.939008	0.988211	1.03228	1.06009	1.04175	0.940647
B5-A0K3-01A	ESR1 full lengh	4	0.949995	0.948693	1.11221	0.989282	0.924904	0.966152	1.65105	0.457716	1.00009
B5-A3FB-01A	ESR1 full lengh	5	0.875885	0.811625	0.803069	0.955594	1.2608	0.924816	0.8539	1.51431	0.756764
EO-A1Y5-01A	ESR1 full lengh	6	0.704973	1.44247	1.33817	0.554175	0.914097	0.596789	0.45965	1.98967	1.0201
EY-A3QX-01A	ESR1 full lengh	7	0.734965	0.839985	0.888773	0.907896	1.32216	1.06873	0.743992	1.4935	0.728466
EY-A1GR-01A	ESR1 full lengh	8	0.84773	0.920693	0.843928	0.812478	1.10936	1.14392	1.06326	1.25864	0.748569
				Average exon 1-4:		0.895441		Average exon 5-8:		1.10456	0.810677
D1-A0ZZ-01A	ESR1 Δ exon 5-8	9	1.34548	1.52676	1.43251	1.49046	0.622707	0.628302	0.673695	0.280073	2.62848
EO-A3KW-01A	ESR1 Δ exon 5-8	10	1.03653	0.888902	0.880134	0.840609	0.803652	0.770548	0.74966	2.02997	0.837465
EY-A1GC-01A	ESR1 Δ exon 5-6	11	0.916705	1.22092	1.01422	1.20858	0.974683	0.651865	0.669426	1.34361	1.19805
EY-A212-01A	ESR1 Δ exon 5-8	12	1.69371	1.50327	1.37176	1.34054	0.629933	0.617987	0.529608	0.313185	2.82645
EY-A1GV-01A	ESR1 Δ exon 5-8	13	1.65883	2.50876	1.07567	1.2473	0.257173	0.0681125	0.34485	0.839313	4.29995
FI-A2F9-01A	ESR1 Δ exon 4-8	14	0.998433	0.752661	1.56747	0.843875	1.31164	0.978671	1.13067	0.416577	1.08466
B5-A0JN-01A	ESR1 Δ exon 4-8	15	2.10625	1.79329	1.10684	0.449644	0.504052	0.73495	0.650549	0.654423	2.14469
D1-A16S-01A	ESR1 Δ exon 4-8	16	1.41031	1.20025	1.07962	0.986703	0.845558	0.503617	0.417726	1.55622	1.40738
				Average exon 1-4:		1.26553		Average exon 5-8:		0.734469	1.72306
Average and differences of other cancers ESR1 exons 1-4 and 5-8:								0.895441	1.10456	-0.209119	p=0.002
Avrage and differences of truncated ESR1 exons 1-4 and 5-8:								1.26553	0.734469	0.531062	p<0.001
Deviation of differences between ESR1 exons 1-4 and 5-8:										0.740181	p=0.002
Average and differences of truncated ESR1 exons 1-2 and 3-4:								1.41007	1.121	0.289069	p=0.086
Average and differences of truncated ESR1 exons 3-4 and 5-8:								1.121	0.734469	0.386528	p<0.001
Relation of expression ratios of exons 1-4 to 5-8:										2.12545	p=0.002

## Sheet: Appendix D
Recurrent hormone-binding domain truncated ESR1 amplifications in primary
endometrial cancers suggest their implication in hormone independent growth.
Frederik Holst, Erling A. Hoivik, William J. Gibson, Amaro Taylor-Weiner, Steven E. Schumacher, Yan W. Asmann, Patrick Grossmann,
Jone Trovik, Brian M. Necela, E. Aubrey Thompson, Matthew Meyerson, Rameen Beroukhim, Helga B. Salvesen & Andrew D. Cherniack
Appendix D
RPKM Expression Values of 3' Truncated ESR1 Amplifications of TCGA Breast Cancers and Normalization.
			RPKM Expression Values
TCGA case ID	Exon group	Sort order	Exon 1	Exon 2	Exon 3	Exon 4	Exon 5	Exon 6	Exon 7	Exon 8
D8-A27T-01A	ESR1 full lengh	1	47.12	100.258	128.536	108.771	134.922	125.344	109.072	145.061
BH-A1FD-01A	ESR1 full lengh	2	79.7903	129.444	149.862	113.304	150.573	157.157	115.769	163.581
A8-A09K-01A	ESR1 full lengh	3	94.1288	242.46	383.988	232.402	218.381	252.805	266.882	312.84
BH-A0DX-01A	ESR1 full lengh	4	36.4258	58.0244	66.4936	51.5659	69.7147	77.5407	75.5658	143.402
AN-A0AM-01A	ESR1 full lengh	5	24.1785	62.2361	87.1117	62.9011	76.3644	81.911	70.7128	150.24
A8-A09Q-01A	ESR1 full lengh	6	69.619	160.074	202.352	136.015	161.977	165.896	127.735	160.807
EW-A1J6-01A	ESR1 full lengh	7	5.26386	17.25	11.4664	7.26437	11.1822	12.4816	17.2161	187.869
AN-A0AT-01A	ESR1 full lengh	8	0.0293294	0.127665	0.0429914	0.0149702	0.036187	0.0750746	0.0273369	0.152894
AQ-A04L-01B	ESR1 Δ exon 4-8	9	9.4667	18.8248	6.08244	4.05159	2.79411	2.74425	3.21482	14.5306
A8-A06Q-01A	ESR1 Δ exon 4-8	10	33.1211	75.2479	43.845	32.8154	36.2299	38.0913	31.8976	60.7266
D8-A27N-01A	ESR1 Δ exon 4-8	11	6.46924	15.6566	9.58349	7.21079	8.63287	6.69264	5.18168	18.5033
BH-A1EV-01A	ESR1 Δ exon 4-8	12	15.6715	41.3772	44.4295	39.6615	41.2268	42.5012	41.6081	62.8877
A1-A0SM-01A	ESR1 Δ exon 6-8	13	9.22031	14.1345	16.3345	14.9057	15.7298	16.621	16.5049	42.3973
A2-A3KD-01A	ESR1 Δ exon 4-8	14	123.783	191.656	245.921	84.1359	96.9638	95.1586	88.4102	87.4596
GM-A2DF-01A	ESR1 Δ exon 4-8	15	0.0420038	0.117014	0.0492558	0.0343031	0.1	0.0430069	0.0313202	0.218331
Exon median:			24.1785	58.0244	44.4295	39.6615	41.2268	42.5012	41.6081	87.4596
			Median Normalized Expression Values
TCGA case ID	Exon group	Sort order	Exon 1	Exon 2	Exon 3	Exon 4	Exon 5	Exon 6	Exon 7	Exon 8	Average
D8-A27T-01A	ESR1 full lengh	1	1.94884	1.72786	2.89303	2.74248	3.27267	2.9492	2.62142	1.65861	2.47676
BH-A1FD-01A	ESR1 full lengh	2	3.30005	2.23085	3.37304	2.85677	3.65231	3.6977	2.78238	1.87037	2.97043
A8-A09K-01A	ESR1 full lengh	3	3.89308	4.17858	8.64265	5.85963	5.29706	5.9482	6.41418	3.57696	5.47629
BH-A0DX-01A	ESR1 full lengh	4	1.50654	1	1.49661	1.30015	1.691	1.82444	1.81613	1.63964	1.53431
AN-A0AM-01A	ESR1 full lengh	5	1	1.07258	1.96067	1.58595	1.8523	1.92727	1.6995	1.71782	1.60201
A8-A09Q-01A	ESR1 full lengh	6	2.87938	2.75874	4.55445	3.4294	3.92892	3.90333	3.06996	1.83864	3.29535
EW-A1J6-01A	ESR1 full lengh	7	0.217709	0.297289	0.258081	0.183159	0.271237	0.293676	0.413768	2.14807	0.510373
AN-A0AT-01A	ESR1 full lengh	8	0.00121304	0.00220019	0.000967633	0.00037745	0.000877755	0.00176641	0.000657011	0.00174817	0.00122596
AQ-A04L-01B	ESR1 Δ exon 4-8	9	0.391534	0.324428	0.136901	0.102154	0.067774	0.0645688	0.0772644	0.166141	0.166346
A8-A06Q-01A	ESR1 Δ exon 4-8	10	1.36986	1.29683	0.986846	0.827386	0.878795	0.896241	0.766621	0.694339	0.964615
D8-A27N-01A	ESR1 Δ exon 4-8	11	0.267562	0.269827	0.215701	0.181808	0.209399	0.15747	0.124536	0.211564	0.204733
BH-A1EV-01A	ESR1 Δ exon 4-8	12	0.648159	0.7131	1	1	1	1	1	0.719049	0.885038
A1-A0SM-01A	ESR1 Δ exon 6-8	13	0.381344	0.243595	0.367649	0.375823	0.381542	0.391072	0.396674	0.484764	0.377808
A2-A3KD-01A	ESR1 Δ exon 4-8	14	5.11955	3.30302	5.53509	2.12135	2.35196	2.23896	2.12483	1	2.97435
GM-A2DF-01A	ESR1 Δ exon 4-8	15	0.00173724	0.00201663	0.00110863	0.000864898	0.00242561	0.0010119	0.000752745	0.00249637	0.00155175
			Log2 Mean Centered Normalized Expression Values
TCGA case ID	Exon group	Sort order	Exon 1	Exon 2	Exon 3	Exon 4	Exon 5	Exon 6	Exon 7	Exon 8	Av. Diff.
D8-A27T-01A	ESR1 full lengh	1	-0.345839	-0.519471	0.224126	0.147024	0.402013	0.251868	0.0818923	-0.578485	-0.162862
BH-A1FD-01A	ESR1 full lengh	2	0.151816	-0.41308	0.183376	-0.0562883	0.298134	0.315956	-0.0943556	-0.667352	0.0033603
A8-A09K-01A	ESR1 full lengh	3	-0.492286	-0.390187	0.658274	0.0976104	-0.0480075	0.119253	0.228066	-0.614465	0.0471412
BH-A0DX-01A	ESR1 full lengh	4	-0.0263554	-0.617594	-0.035895	-0.238915	0.140285	0.249858	0.243276	0.0957843	-0.411991
AN-A0AM-01A	ESR1 full lengh	5	-0.679885	-0.578793	0.291465	-0.0145372	0.209433	0.26667	0.0852232	0.100697	-0.410943
A8-A09Q-01A	ESR1 full lengh	6	-0.194676	-0.256422	0.466844	0.0575239	0.2537	0.244272	-0.102213	-0.841794	0.129827
EW-A1J6-01A	ESR1 full lengh	7	-1.22915	-0.779688	-0.983728	-1.47845	-0.912	-0.797328	-0.30273	2.07341	-1.13309
AN-A0AT-01A	ESR1 full lengh	8	-0.0152839	0.843721	-0.341377	-1.69955	-0.48202	0.526913	-0.899921	0.511936	-0.21735
AQ-A04L-01B	ESR1 Δ exon 4-8	9	1.23495	0.963715	-0.281052	-0.703434	-1.29538	-1.36528	-1.10631	-0.00177922	1.24573
A8-A06Q-01A	ESR1 Δ exon 4-8	10	0.506003	0.426966	0.0328715	-0.221392	-0.134426	-0.106066	-0.331441	-0.474312	0.447673
D8-A27N-01A	ESR1 Δ exon 4-8	11	0.386126	0.39829	0.0752888	-0.171328	0.0325106	-0.378672	-0.717188	0.0473456	0.426095
BH-A1EV-01A	ESR1 Δ exon 4-8	12	-0.449393	-0.311636	0.176188	0.176188	0.176188	0.176188	0.176188	-0.29965	-0.159392
A1-A0SM-01A	ESR1 Δ exon 6-8	13	0.0134391	-0.633168	-0.0393243	-0.00759833	0.0141882	0.0497824	0.0703018	0.359629	-0.290138
A2-A3KD-01A	ESR1 Δ exon 4-8	14	0.783445	0.151214	0.896034	-0.487591	-0.338709	-0.409741	-0.485222	-1.57257	1.03734
GM-A2DF-01A	ESR1 Δ exon 4-8	15	0.1629	0.378048	-0.485122	-0.843296	0.644448	-0.616831	-1.04367	0.685932	-0.114338
Average and differences of other cancers ESR1 exons 1-4 and 5-8:								-0.258302	0.0111867	-0.269489	p=0.054
Avrage and differences of truncated ESR1 exons 1-4 and 5-8:								0.0759763	-0.294448	0.370424	p=0.037
Deviation of differences between ESR1 exons 1-4 and 5-8:										0.639913	p=0.054
Average and differences of truncated ESR1 exons 3-4 and 5-8:								0.286493	-0.134541	0.421034	p=0.607
Average and differences of truncated ESR1 exons 1-2 and 3-4:								-0.134541	-0.294448	0.159907	p=0.023
			Linear Normalized Expression Values
TCGA case ID	Exon group	Sort order	Exon 1	Exon 2	Exon 3	Exon 4	Exon 5	Exon 6	Exon 7	Exon 8	Av. Ratio
D8-A27T-01A	ESR1 full lengh	1	0.78685	0.697628	1.16807	1.10728	1.32135	1.19075	1.05841	0.669667	0.886717
BH-A1FD-01A	ESR1 full lengh	2	1.11097	0.751018	1.13554	0.961735	1.22955	1.24484	0.936691	0.629661	0.979835
A8-A09K-01A	ESR1 full lengh	3	0.710898	0.763031	1.57819	1.07	0.967271	1.08617	1.17126	0.653172	1.06298
BH-A0DX-01A	ESR1 full lengh	4	0.981898	0.651757	0.975426	0.847383	1.10212	1.18909	1.18368	1.06865	0.760743
AN-A0AM-01A	ESR1 full lengh	5	0.624215	0.669524	1.22388	0.989974	1.15623	1.20303	1.06085	1.07229	0.780783
A8-A09Q-01A	ESR1 full lengh	6	0.873769	0.837162	1.38208	1.04068	1.19226	1.18449	0.931603	0.557949	1.06916
EW-A1J6-01A	ESR1 full lengh	7	0.426567	0.582493	0.505671	0.358874	0.531448	0.575414	0.810717	4.20882	0.305825
AN-A0AT-01A	ESR1 full lengh	8	0.989462	1.79467	0.789287	0.307882	0.715975	1.44084	0.535916	1.42596	0.942362
				Average exon 1-4:		0.896683		Average exon 5-8:		1.10332	0.812716
AQ-A04L-01B	ESR1 Δ exon 4-8	9	2.35374	1.95033	0.822991	0.614109	0.407429	0.38816	0.464481	0.998768	2.54165
A8-A06Q-01A	ESR1 Δ exon 4-8	10	1.42011	1.3444	1.02305	0.857738	0.911032	0.929118	0.794743	0.71981	1.38471
D8-A27N-01A	ESR1 Δ exon 4-8	11	1.30688	1.31794	1.05357	0.888025	1.02279	0.769145	0.608282	1.03336	1.32993
BH-A1EV-01A	ESR1 Δ exon 4-8	12	0.732351	0.805728	1.12989	1.12989	1.12989	1.12989	1.12989	0.81245	0.903795
A1-A0SM-01A	ESR1 Δ exon 6-8	13	1.00936	0.644759	0.973111	0.994747	1.00988	1.03511	1.04994	1.2831	0.827308
A2-A3KD-01A	ESR1 Δ exon 4-8	14	1.72124	1.1105	1.86094	0.713215	0.790749	0.752758	0.714387	0.336208	2.08392
GM-A2DF-01A	ESR1 Δ exon 4-8	15	1.11954	1.29958	0.714437	0.557369	1.56314	0.652102	0.485094	1.60874	0.856546
				Average exon 1-4:		1.12391		Average exon 5-8:		0.876088	1.28288
Average and differences of other cancers ESR1 exons 1-4 and 5-8:								0.896683	1.10332	-0.206633	p=0.054
Avrage and differences of truncated ESR1 exons 1-4 and 5-8:								1.12391	0.876088	0.247825	p=0.037
Deviation of differences between ESR1 exons 1-4 and 5-8:										0.454458	p=0.121
Average and differences of truncated ESR1 exons 1-2 and 3-4:								1.29546	0.952364	0.343098	p=0.023
Average and differences of truncated ESR1 exons 3-4 and 5-8:								0.952364	0.876088	0.0762759	p=0.607
Relation of expression ratios of exons 1-4 to 5-8:										1.5785	p=0.121
